# Supplementary material for: ﻿A new synonym of Rhododendronleishanicum (subg. Hymenanthes) from China (Ericaceae)
Source: PhytoKeys. 2024 Jun 14;243:9–14. doi: 10.3897/phytokeys.243.121263 (PMC11193047; doi:10.3897/phytokeys.243.121263)
Supplement: XML Treatment for Rhododendron leishanicum [file phytokeys.243.121263-treatment1.xml]

<!DOCTYPE tp:taxon-treatment
  PUBLIC "-//TaxonX//DTD Taxonomic Treatment Publishing DTD v0 20100105//EN" "tax-treatment-NSO.dtd">
<tp:taxon-treatment xmlns:tp="http://www.plazi.org/taxpub"><tp:treatment-meta><kwd-group><label>Taxon classification</label><kwd>
              <named-content content-type="kingdom">Plantae</named-content>
            </kwd><kwd>
              <named-content content-type="order">Ericales</named-content>
            </kwd><kwd>
              <named-content content-type="family">Ericaceae</named-content>
            </kwd></kwd-group><mixed-citation publication-type="journal"><person-group><name><surname>Chen</surname><given-names>Sheng</given-names></name><name><surname>Hao</surname><given-names>Lei</given-names></name><name><surname>Deng</surname><given-names>Yi-Hui</given-names></name><name><surname>Yang</surname><given-names>Cheng-Hua</given-names></name><name><surname>Yuan</surname><given-names>Jun-Mei</given-names></name><name><surname>Lou</surname><given-names>Jia-Xin</given-names></name><name><surname>He</surname><given-names>Yun-Song</given-names></name><name><surname>Chen</surname><given-names>Xiang</given-names></name></person-group><article-title>﻿A new synonym of <italic><tp:taxon-name><tp:taxon-name-part taxon-name-part-type="genus" reg="Rhododendron">Rhododendron</tp:taxon-name-part><tp:taxon-name-part taxon-name-part-type="species" reg="leishanicum">leishanicum</tp:taxon-name-part></tp:taxon-name></italic> (subg. <italic><tp:taxon-name><tp:taxon-name-part taxon-name-part-type="genus" reg="Rhododendron"/><tp:taxon-name-part taxon-name-part-type="subgenus" reg="Hymenanthes">Hymenanthes</tp:taxon-name-part></tp:taxon-name></italic>) from China (<tp:taxon-name><tp:taxon-name-part taxon-name-part-type="family">Ericaceae</tp:taxon-name-part></tp:taxon-name>)</article-title><source>PhytoKeys</source><day>14</day><month>06</month><year>2024</year><volume>243</volume><fpage>9</fpage><lpage>14</lpage><pub-id pub-id-type="doi">10.3897/phytokeys.243.121263</pub-id></mixed-citation></tp:treatment-meta><tp:nomenclature><label>﻿</label><tp:taxon-name>
            <object-id xmlns:xlink="http://www.w3.org/1999/xlink" content-type="arpha" xlink:type="simple">EF5E0E69-F058-5A04-8F21-C1477F5F62CB</object-id>
            <tp:taxon-name-part taxon-name-part-type="genus" reg="Rhododendron">Rhododendron</tp:taxon-name-part>
            <tp:taxon-name-part taxon-name-part-type="species" reg="leishanicum">leishanicum</tp:taxon-name-part>
          </tp:taxon-name><tp:taxon-authority>W. P. Fang &amp; S. S. Chang ex D. F. Chamb.</tp:taxon-authority></tp:nomenclature><tp:treatment-sec sec-type="material" id="SECID0ECCAE"><title>Type.</title><p>China. Guizhou province: Leishan Xian, Leishan, 1850 m elev, 29 April 1959, Austro-Guizhou Exped 909 (holotype: SZ; isotype: HGAS007912!; KUN0540381!).</p></tp:treatment-sec></tp:taxon-treatment>
