# Supplementary material for: ﻿A new synonym of Rhododendronleishanicum (subg. Hymenanthes) from China (Ericaceae)
Source: PhytoKeys. 2024 Jun 14;243:9–14. doi: 10.3897/phytokeys.243.121263 (PMC11193047; doi:10.3897/phytokeys.243.121263)
Supplement: XML Treatment for Rhododendron oligocarpum [file phytokeys.243.121263-treatment2.xml]

<!DOCTYPE tp:taxon-treatment
  PUBLIC "-//TaxonX//DTD Taxonomic Treatment Publishing DTD v0 20100105//EN" "tax-treatment-NSO.dtd">
<tp:taxon-treatment xmlns:tp="http://www.plazi.org/taxpub"><tp:treatment-meta><kwd-group><label>Taxon classification</label><kwd>
              <named-content content-type="kingdom">Plantae</named-content>
            </kwd><kwd>
              <named-content content-type="order">Ericales</named-content>
            </kwd><kwd>
              <named-content content-type="family">Ericaceae</named-content>
            </kwd></kwd-group><mixed-citation publication-type="journal"><person-group><name><surname>Chen</surname><given-names>Sheng</given-names></name><name><surname>Hao</surname><given-names>Lei</given-names></name><name><surname>Deng</surname><given-names>Yi-Hui</given-names></name><name><surname>Yang</surname><given-names>Cheng-Hua</given-names></name><name><surname>Yuan</surname><given-names>Jun-Mei</given-names></name><name><surname>Lou</surname><given-names>Jia-Xin</given-names></name><name><surname>He</surname><given-names>Yun-Song</given-names></name><name><surname>Chen</surname><given-names>Xiang</given-names></name></person-group><article-title>﻿A new synonym of <italic><tp:taxon-name><tp:taxon-name-part taxon-name-part-type="genus" reg="Rhododendron">Rhododendron</tp:taxon-name-part><tp:taxon-name-part taxon-name-part-type="species" reg="leishanicum">leishanicum</tp:taxon-name-part></tp:taxon-name></italic> (subg. <italic><tp:taxon-name><tp:taxon-name-part taxon-name-part-type="genus" reg="Rhododendron"/><tp:taxon-name-part taxon-name-part-type="subgenus" reg="Hymenanthes">Hymenanthes</tp:taxon-name-part></tp:taxon-name></italic>) from China (<tp:taxon-name><tp:taxon-name-part taxon-name-part-type="family">Ericaceae</tp:taxon-name-part></tp:taxon-name>)</article-title><source>PhytoKeys</source><day>14</day><month>06</month><year>2024</year><volume>243</volume><fpage>9</fpage><lpage>14</lpage><pub-id pub-id-type="doi">10.3897/phytokeys.243.121263</pub-id></mixed-citation></tp:treatment-meta><tp:nomenclature><label>﻿</label><tp:taxon-name>
            <object-id xmlns:xlink="http://www.w3.org/1999/xlink" content-type="arpha" xlink:type="simple">941FBE28-93BD-5C73-BEC0-7F256EB42582</object-id>
            <tp:taxon-name-part taxon-name-part-type="genus" reg="Rhododendron">Rhododendron</tp:taxon-name-part>
            <tp:taxon-name-part taxon-name-part-type="species" reg="oligocarpum">oligocarpum</tp:taxon-name-part>
          </tp:taxon-name><tp:taxon-authority>W. P. Fang &amp; S. S. Chang</tp:taxon-authority><tp:taxon-status xmlns:xlink="http://www.w3.org/1999/xlink" xlink:type="simple">syn. nov.</tp:taxon-status></tp:nomenclature><tp:treatment-sec sec-type="material" id="SECID0EMDAE"><title>Type.</title><p>China. Guizhou province: Yinjiang county, Sanduodian, 2070 m elev, 14 april 1964, Z. S. Zhang et al. 401557 (holotype: HGAS0088928!; isotypes: IBSC0481928!; PE01297915!, PE01297916!; paratype: HGAS007915!; IBK00187538!, IBK00187539!, IBK00187541!, IBK00187559!; PE00312607!, PE00313389!; KUN540382!; SZ0036179!).</p></tp:treatment-sec><tp:treatment-sec sec-type="description" id="SECID0ERDAE"><title>Description.</title><p>Shrubs or small trees, 3–6 m tall; bark grey, dehiscent on drying; <bold>branchlets</bold> terete, setose when young, gradually glabrescent. <bold>Petiole</bold> rounded abaxially, furrowed adaxially, 5–15 mm, densely setose; <bold>leaf</bold> blade leathery, elliptic or obovate, 4–8 × 2–4 cm; base rounded or subcordate; margin revolute, apex rounded, with small apiculate; adaxial surface green, abaxial surface pistachio; mid-rib impressed abaxially, grooved adaxially, glabrous or sometimes sparsely hairy; lateral veins 11–15-paired, slightly conspicuous on both surfaces. <bold>Inflorescence</bold> racemose-umbellate, 3–5-flowered; rachis 5–7 mm, tomentose. <bold>Pedicel</bold> 1–2 cm, densely setose-tomentose; <bold>Calyx</bold> small, discoid, lobes 5, triangular, tomentose, 1–2 mm. <bold>Corolla</bold> campanulate, purple-red to rose-red, with deep purple basal spots, 3–3.5 cm; lobes 5, suborbicular, ca. 1.5 × 2 cm, apex emarginate; <bold>stamens</bold> 10, unequal, 1–3 cm, filaments puberulent at base; <bold>ovary</bold> cone-shaped, 4–5 mm, densely densely setose and tomentose; <bold>style</bold> 2.5–3 cm, glabrous, stigma slightly expanded. <bold>Capsule</bold> cylindrical, 20–25 × 7 mm, rough. Flowering from April to May and fruiting from September to October.</p></tp:treatment-sec><tp:treatment-sec sec-type="distribution" id="SECID0ENEAE"><title>Distribution and habitat.</title><p><italic><tp:taxon-name><tp:taxon-name-part taxon-name-part-type="genus" reg="Rhododendron">Rhododendron</tp:taxon-name-part><tp:taxon-name-part taxon-name-part-type="species" reg="leishanicum">leishanicum</tp:taxon-name-part></tp:taxon-name></italic> is distributed in Eastern Guizhou and North-eastern Guangxi. It grows in Thickets at 1800–2500 m a.s.l.</p></tp:treatment-sec><tp:treatment-sec sec-type="material" id="SECID0E5EAE"><title>Specimens examined.</title><p><bold>China. Guizhou</bold>: Qiandongnan Prefecture, Leigong Mountain, <italic>P. L. Song 1016</italic> (GYBG barcode 0002282, 0002283), <italic>4407</italic> (CCNU barcode 9018123), <italic>4717</italic> (CCNU barcode 9018122); Tongren City, Fanjing Mountain, Z. S. Zhang et al. 401673 (IBSC barcode 0481934), <italic>401317</italic> (HGAS barcode 0088940, IBSC barcode 0481929), <italic>400681</italic> (HGAS barcode 0088933), <italic>400610</italic> (HGAS barcode 0088939), <italic>Z. P. Jian 32039</italic> (HGAS barcode 0088938), <italic>Wuling Mountain Expedition 731</italic> (GFS barcode 0007355, KUN barcode 0339467, 0339468, PE barcode 00258535), <italic>1348</italic> (GFS barcode 0007356, KUN barcode 0339469). <bold>Guangxi</bold>: Guilin City, Maoer Mountain, <italic>G. Z. Li 11272</italic> (IBK barcode 00187540), <italic>12378</italic> (IBK barcode 00187542), <italic>12084</italic> (IBK barcode 00187561), <italic>F. X. Jin 1066</italic> (HTC barcode 0010523, 0010524, 0010525), <italic>J. X. Zhong 83311</italic> (IBK barcode 00187551, 00187552, IBSC barcode 0481913), <italic>83523</italic> (IBK barcode 00187560), <italic>81647</italic> (IBK barcode 00187566, 00187567), <italic>L. M. Gao 20077</italic> (KUN barcode 0767388, 0767389).</p></tp:treatment-sec></tp:taxon-treatment>
